# Supplementary material for: KCNJ5 Somatic Mutations in Aldosterone-Producing Adenoma Are Associated with a Greater Recovery of Arterial Stiffness
Source: Cancers (Basel). 2021 Aug 26;13(17):4313. doi: 10.3390/cancers13174313 (PMC8431463; doi:10.3390/cancers13174313)
Supplement: Supplementary file 1 [file cancers-13-04313-s001.zip]

Archive with 1 entries (1 files):
- cancers-1335641-supplementary.pdf
